# Supplementary material for: Poly(l-lactide-co-caprolactone-co-glycolide)-Based Nanoparticles as Delivery Platform: Effect of the Surfactants on Characteristics and Delivery Efficiency
Source: Nanomaterials (Basel). 2022 May 3;12(9):1550. doi: 10.3390/nano12091550 (PMC9103935; doi:10.3390/nano12091550)
Supplement: Supplementary file 1 [file nanomaterials-12-01550-s001.zip]

Archive with 1 entries (1 files):
- nanomaterials-1671975-supplementary.pdf
